# Supplementary material for: Identifying Highly Penetrant Disease Causal Mutations Using Next Generation Sequencing: Guide to Whole Process
Source: Biomed Res Int. 2015 Apr 6;2015:923491. doi: 10.1155/2015/923491 (PMC4461748; doi:10.1155/2015/923491)
Supplement: Supplementary file 1 — S1: List of useful bioinformatics command, parameter and files for variant calling, annotation and analysis. Figure S1: Pedigree trees demonstrating examples of relevant consanguineous unions. Figure S2: Example of the routes taken when analysing complex disorders. [file 923491.f1.zip]

Archive with 3 entries (2 files):
- 923491.f1/
- 923491.f1/923491.f1 (1).docx
- 923491.f1/AutoZplotter.pyw
