# Supplementary material for: Identifying Highly Penetrant Disease Causal Mutations Using Next Generation Sequencing: Guide to Whole Process
Source: Biomed Res Int. 2015 Apr 6;2015:923491. doi: 10.1155/2015/923491 (PMC4461748; doi:10.1155/2015/923491)
Supplement: Supplementary file 1 — S1: List of useful bioinformatics command, parameter and files for variant calling, annotation and analysis. Figure S1: Pedigree trees demonstrating examples of relevant consanguineous unions. Figure S2: Example of the routes taken when analysing complex disorders. [file 923491.f1.zip › 923491.f1/AutoZplotter.pyw]

#!/usr/local/bin/python
import sys
import matplotlib.pyplot as plt

from Tkinter import *
from tkMessageBox import *
from tkColorChooser import askcolor              
from tkFileDialog   import askopenfilename      

def calchet(winhet):
	sum = 0.0
	count = 0.0
	for item in winhet:
		sum += float(item)
		count += 1.0
	return sum/count
#try:
#regnfilename = sys.argv[1]
infilename = askopenfilename(defaultextension='.vcf',filetypes=[('Variant Call Format','*.vcf'),('All files','*.*')])#sys.argv[1]

#regnfile = open(regnfilename, 'r')
infile = open(infilename, 'r')
while 1:
	dataline = infile.readline()
	dataline = dataline.strip().split()
	if dataline[0] == "#CHROM":
		break
#results = []
#regions = regnfile.readlines()
#regnfile.close()

hzplotx = []
hzploty = []
hetplotx = []
hetploty = []

plotx = []
ploty = []

currentchr = "null"
counter = 0
windowhet = []

for i in range(25):
	plotx.append([])
	ploty.append([])

while 1:
	dataline = infile.readline()
	#print dataline
	dataline = dataline.strip().split()
	if len(dataline) < 5:
		break
	genocodes = dataline[9].split(":")
	chrom = dataline[0]
	if chrom in ["1","2","3","4","5","6","7","8","9","10","11","12","13","14","15","16","17","18","19","20","21","22","23","24","X","Y",1,2,3,4,5,6,7,8,9,10,11,12,13,14,15,16,17,18,19,20,21,22,23,24]:
		chromn = chrom
	else:
		chromn = chrom[3:]
	if chromn == "X" or chrom == "X":
		chromn = 23
	elif chromn == "Y" or chrom == "Y":
		chromn = 24
	else:
		chromn = int(chromn)
	if chromn != currentchr:
		currentchr = chromn
		windowhet = []
		counter = 0
		
		
	pos = dataline[1]
	genotype = genocodes[0]
	if genotype == "0/0" or genotype =="1/1":
		thishet = 0.0
	else:
		thishet = 1.0
	if dataline[2][0:2] == "rs":
		windowhet.append(thishet)
	if counter > 20 and dataline[2][0:2] == "rs":
		null = windowhet.pop(0)
		plotx[chromn].append(pos)
		thisval = float(calchet(windowhet))
		ploty[chromn].append(float(chromn)*2+thisval)
	counter += 1
	
	readdepth = genocodes[1]
	#DP = genocodes[2]
	#GQ = genocodes[3]
	#PL = genocodes[4]
	#labelled = 0
	#for region in regions:
	#	region = region.strip().split()
	#	if region[1] == chrom and pos >= region[2] and pos <= region[3]:
	#		results.append([chrom,pos,dataline[2]+"("+dataline[3]+"/"+dataline[4]+")",genotype,readdepth,DP,GQ,PL,region[0],region[1],region[2],region[3]])
	#		labelled = 1
	#if labelled == 0:
	#	results.append([chrom,pos,dataline[2]+"("+dataline[3]+"/"+dataline[4]+")",genotype,readdepth,DP,GQ,PL,"NA","NA","NA","NA"])
	if (genotype == "0/0" or genotype =="1/1" or genotype == "0|0" or genotype =="1|1") and dataline[2][0:2] == "rs":
		hzplotx.append(pos)
		hzploty.append(float(chromn)*2+1+0.4)
	elif dataline[2][0:2] == "rs":
		hetplotx.append(pos)
		hetploty.append(float(chromn)*2+1+0.6)
	#print pos,chrom,genotype

		
		
		
		
fig = plt.figure()
ax = fig.add_subplot(111)

filelist = infilename.split("/")
print filelist
filetitle = filelist[-1]
fig.suptitle("File: " + filetitle, fontsize=11)

#for i in range(1,25):
#	ax.plot([0,250000000],[i,i],'k:')

plt.plot(hzplotx,hzploty,'ro',hetplotx,hetploty,'go')
#print "ready",plotx[0][0:5],ploty[0][0:5]

#ax.set_yticks((1.5,2.5,3.5,4.5,5.5,6.5,7.5,8.5,9.5,10.5,11.5,12.5,13.5,14.5,15.5,16.5,17.5,18.5,19.5,20.5,21.5,22.5,23.5,24.5))
ytick = []
for i in range(1,25):
	ytick.append(i*2+1)
ax.set_yticks(ytick)
ticklabels = []
for i in range(1,23):
	ticklabels.append("Chr "+str(i))
ticklabels.append("Chr X")
ticklabels.append("Chr Y")

labels = ax.set_yticklabels(ticklabels)

for i in range(len(plotx)):
	ax.plot([0,250000000],[(i+1)*2+1,(i+1)*2+1],'k:')
	ax.plot([0,250000000],[(i+1)*2,(i+1)*2],'k-')
	ax.plot(plotx[i],ploty[i],'b-')
print "ready",plotx[0][0:5],ploty[0][0:5]

#ax.axis('tight')
#plt.plot([1,4,8],[2,2,1])
plt.show()
print "done"
infile.close()
#for item in results:
#	print "\t".join(item)
		


#except:
#	print "\nscanautoz: A tool to scan autozygous regions from a vcf file\nUsage:\n\tscanautoz <vcf-file>\n"
